# Supplementary material for: Longitudinal gut microbial signals are associated with weight loss: insights from a digital therapeutics program
Source: Front Nutr. 2024 Jul 8;11:1363079. doi: 10.3389/fnut.2024.1363079 (PMC11262244; doi:10.3389/fnut.2024.1363079)
Supplement: Supplementary file 4 [file Table_1.XLSX]

## Sheet: README
Table	Description
Table S1	Effect of demographic and lifestyle factors on weight loss during the program.
Table S2	Effect of demographic, life-style and BMI factors on gut microbiome alpha diversity measures.
Table S3	Results from the Linear Mixed Models (GAMLSS BE) based regression analysis between taxa and variables that were seen associated with overall gut microbial diversity. Taxa highlighted in green are significantly associated with the respective variable (multiple corrections using the local FDR methodology).
Table S4	Results from the Linear Mixed Models (GAMLSS BE) based regression analysis between microbial pathways and variables that were seen associated with overall gut microbial diversity. Microbial pathways highlighted in green are the ones with significant association with the respective variable (multiple corrections using the local FDR methodology).
Table S5	Network modules 1 and 2 and the correlation statistics of each genus with the module eigenvector.
Table S6	Demographic and clinical characteristics of participants enrolled in the study.

## Sheet: Table S1
term	estimate	std.error	statistic	p.value
(Intercept)	0.103	1.55	0.0664	0.947
GenderM	0.358	0.5	0.717	0.475
Age	-0.0029	0.0177	-0.163	0.871
start_BMI	-0.029	0.0286	-1.01	0.314
Antidepressants_anxiolytics_Yes	-0.26	0.441	-0.59	0.556
Alcohol_consumption_Yes	-0.892	0.446	-2	0.049

## Sheet: Table S2
Diversity measure	term	estimate	std.error	statistic	p.value
Shannon	(Intercept)	2.98	0.0883	33.8	1.42e-63
	GenderM	0.0148	0.028	0.529	0.598
	Age	0.00382	0.000981	3.9	0.000161
	Time.pointT2	0.0374	0.0228	1.64	0.104
	BMI	-0.0051	0.00166	-3.07	0.00268
	comorbidity_binaryYes	0.0867	0.0342	2.54	0.0124
	FGID_binaryYes	-0.0341	0.0243	-1.4	0.163
	Antidepressants_anxiolyticsYes	-0.005	0.0253	-0.198	0.844
	Alcohol_consumptionYes	0.0243	0.0243	1	0.319
	Recreational_drugsYes	-0.0333	0.0339	-0.982	0.328
Simpson’s	(Intercept)	2.11	0.143	14.8	2.48e-29
	GenderM	0.0441	0.0465	0.948	0.345
	Age	0.00352	0.00159	2.21	0.0287
	Time.pointT2	0.0383	0.037	1.03	0.303
	BMI	-0.00235	0.00273	-0.862	0.391
	comorbidity_binaryYes	0.0921	0.0538	1.71	0.0892
	FGID_binaryYes	-0.0101	0.0395	-0.257	0.798
	Antidepressants_anxiolyticsYes	-0.0559	0.0413	-1.35	0.178
	Alcohol_consumptionYes	0.00336	0.0391	0.0861	0.932
	Recreational_drugsYes	-0.0344	0.0551	-0.624	0.534

## Sheet: Table S3
BMI						Time point
Taxa	Estimate	Std. Error	t value	Pr(>|t|)	P_adj_fdr	Taxa	Estimate	Std. Error	t value	Pr(>|t|)	P_adj_fdr
Desulfovibrio	-0.0808544	0.00871658	-9.27593	1.80217e-09	2.17334e-17	Paludicola	-1.13278	0.089877	-12.6037	1.69228e-19	1.92114e-32
Solobacterium	-0.0920643	0.00996454	-9.23919	4.88321e-10	4.61214e-17	Solobacterium	0.389958	0.0557741	6.99174	1.0193e-07	6.29436e-10
Unannotated_Oscillospiraceae (Family)	-0.0293793	0.0041568	-7.06777	9.44981e-11	1.06241e-10	Lachnoclostridium	-0.337088	0.0569957	-5.91428	2.86603e-08	4.78568e-07
Christensenellaceae_R_7_group	-0.0493097	0.0068702	-7.17732	9.02399e-11	1.12449e-10	Christensenellaceae_R_7_group	0.483528	0.0860737	5.6176	1.54381e-07	3.8592e-06
Oscillospiraceae_UCG_002	-0.0466995	0.00785506	-5.94515	3.4795e-08	2.53143e-07	Anaerotruncus	0.353644	0.0672412	5.25934	7.23225e-07	1.70077e-05
Roseburia	0.0364093	0.00623346	5.84094	3.42913e-08	2.98022e-07	Rothia	0.726782	0.132477	5.4861	1.53042e-06	1.81111e-05
Megasphaera	0.0509087	0.00918005	5.54558	2.90007e-05	2.76552e-06	Desulfovibrio	0.361279	0.082251	4.39239	0.000196633	0.000929262
Acidaminococcus	0.0528679	0.00974172	5.42696	1.78751e-05	5.60889e-06	Oscillospirales_UCG_010	0.489814	0.114835	4.26538	5.75106e-05	0.00218345
Lachnoclostridium	0.0214865	0.00419773	5.11861	1.05987e-06	9.72919e-06	Parabacteroides	0.239729	0.0597005	4.01553	0.000104265	0.00355393
Marvinbryantia	-0.0247696	0.00495741	-4.99649	2.57616e-06	1.80472e-05	Oscillospiraceae_UCG_002	0.339107	0.0872524	3.88651	0.000179998	0.00626241
Ruminococcus_gauvreauii_group	0.0307405	0.00642401	4.78524	5.66446e-06	5.4436e-05	Clostridium_sensu_stricto_1	0.477601	0.12514	3.81653	0.000222888	0.0109823
Oscillospiraceae_UCG_005	-0.0349351	0.00737728	-4.73551	6.13066e-06	7.68787e-05	Holdemanella	-0.666953	0.169832	-3.92713	0.000594764	0.0126421
Dialister	0.0302692	0.0065638	4.61153	1.82721e-05	0.000116842	Fenollaria	-0.808456	0.201018	-4.02181	0.000358072	0.013297
Eubacterium_nodatum_group	-0.0449317	0.00971206	-4.62638	1.67523e-05	0.000178015	Roseburia	-0.316495	0.0893099	-3.54378	0.000539786	0.0192665
Unannotated_Ruminococcaceae (Family)	-0.0312382	0.00724752	-4.3102	3.20001e-05	0.000425541	Clostridia_vadinBB60_group	0.367302	0.113778	3.22822	0.00173849	0.0526606
Unannotated_Lachnospiraceae (Family)	0.0167949	0.00398705	4.21236	4.45109e-05	0.000569515	Oscillospiraceae_UCG_005	0.265884	0.0921548	2.88519	0.004669	0.111993
Erysipelatoclostridium	-0.023111	0.00557017	-4.14907	6.76757e-05	0.000706806	Phascolarctobacterium	-0.207943	0.0725026	-2.86808	0.00513992	0.119045
Peptococcus	0.0638578	0.0154555	4.13173	0.000162594	0.00262621	Unannotated_Rhodospirillales (Order)	0.520869	0.176056	2.95854	0.00560544	0.13225
Clostridia_vadinBB60_group	-0.0377897	0.0100569	-3.75758	0.000301624	0.00399764	Anaerostipes	0.207288	0.0738402	2.80725	0.00574428	0.135969
Ruminococcaceae_UBA1819	-0.031825	0.00858404	-3.70746	0.000313451	0.00405578	Unannotated_Oscillospiraceae (Family)	0.15671	0.0560691	2.79495	0.00600043	0.153699
Sellimonas	0.031329	0.00857049	3.65545	0.000535112	0.00477561	Akkermansia	0.320049	0.125989	2.5403	0.0129415	0.224147
Alistipes	-0.0235235	0.00654383	-3.59476	0.000465637	0.00520604	Eggerthella	-0.229831	0.0931431	-2.4675	0.015239	0.2493
Phascolarctobacterium	-0.0255301	0.00743441	-3.43404	0.000883856	0.00884511	Ruminococcus_gauvreauii_group	-0.230268	0.0942021	-2.44441	0.0162219	0.258215
Bifidobacterium	0.0223495	0.00652185	3.42686	0.000866609	0.0088609	Oscillibacter	0.15427	0.0619234	2.49131	0.0140533	0.267715
Lachnospiraceae_UCG_001	0.0237647	0.00713561	3.33044	0.00122311	0.0119491	Oscillospiraceae_NK4A214_group	0.244111	0.104302	2.34041	0.0211449	0.29782
Oscillospiraceae_UCG_003	0.0202713	0.00619132	3.27415	0.00149416	0.0140787	Anaerovoracaceae_Family_XIII_UCG_001	0.172042	0.0723203	2.37889	0.0192141	0.303339
Candidatus_Soleaferrea	-0.0267481	0.00814521	-3.2839	0.00158996	0.0140822	Ruminococcaceae_DTU089	0.174924	0.0737904	2.37055	0.0196353	0.305238
Anaerotruncus	-0.0170179	0.00526703	-3.23102	0.00161828	0.0165551	Monoglobus	-0.212102	0.0917913	-2.3107	0.0222576	0.315371
Parabacteroides	-0.0141335	0.00438025	-3.22665	0.00161841	0.0180804	Butyricimonas	0.24487	0.1082	2.26313	0.0265061	0.328769
Akkermansia	-0.0345149	0.0107481	-3.21125	0.00185992	0.0198486	Coprobacter	0.47999	0.203844	2.35469	0.024271	0.330661
Oscillibacter	-0.0146639	0.00462963	-3.16741	0.00193431	0.0210143	Hydrogenoanaerobacterium	0.355183	0.160327	2.21536	0.033984	0.354517
Barnesiella	-0.0329044	0.0105052	-3.13221	0.0030586	0.0238081	Unannotated_Erysipelotrichaceae (Family)	0.257803	0.117892	2.18677	0.0320311	0.358226
Unannotated_Christensenellaceae (Family)	-0.0202628	0.0066316	-3.05549	0.00287477	0.0259284	Peptostreptococcus	-0.436907	0.201986	-2.16306	0.0366033	0.390946
Caproiciproducens	-0.0280573	0.00922268	-3.04221	0.00305145	0.0278911	Eubacterium_ruminantium_group	-0.328812	0.165367	-1.98839	0.0579846	0.434949
Anaerovoracaceae_Family_XIII_AD3011_group	-0.0187918	0.00635598	-2.95656	0.00371204	0.0339194	Eubacterium_fissicatena_group	0.239033	0.121236	1.97163	0.0521023	0.442826
Tyzzerella	0.0221677	0.00771747	2.87241	0.00564849	0.041043	RF39	-0.408568	0.208847	-1.9563	0.0570331	0.456375
Lachnospiraceae_FCS020_group	-0.0130196	0.00461312	-2.8223	0.00578232	0.0542439	Sutterella	0.211553	0.110029	1.9227	0.0586752	0.467415
Unannotated_Desulfovibrionaceae (Family)	-0.0533548	0.017925	-2.97657	0.00537679	0.0556424	Subdoligranulum	-0.129949	0.0646601	-2.00972	0.0468335	0.493736
Holdemanella	0.0334076	0.0124776	2.6774	0.0123906	0.0706104	Leuconostoc	0.248882	0.138806	1.79302	0.0809127	0.501717
Gordonibacter	-0.015084	0.00565385	-2.66791	0.00911127	0.0714755	Lachnospiraceae_UCG_004	-0.180673	0.0970042	-1.86253	0.064916	0.502386
Granulicatella	0.0125472	0.00466417	2.69013	0.00855699	0.0745126	Escherichia_Shigella	-0.232304	0.136813	-1.69796	0.0925896	0.533416
Oscillospiraceae_NK4A214_group	-0.0193288	0.00744384	-2.59661	0.0107423	0.0769841	Unannotated_Coriobacteriales_Incertae_Sedis (Family)	0.209861	0.125837	1.66772	0.1005	0.548705
Eubacterium_siraeum_group	-0.0353317	0.0135133	-2.61458	0.0107759	0.0824127	Lachnospiraceae_FCS020_group	0.112478	0.0587414	1.9148	0.0584677	0.553472
Candidatus_Stoquefichus	0.0199945	0.00783587	2.55167	0.015514	0.0838072	Lactobacillus	0.229493	0.141794	1.6185	0.108034	0.555596
Faecalitalea	0.0225213	0.00896457	2.51225	0.0156322	0.0896021	Ruminococcaceae_UBA1819	0.190209	0.115695	1.64405	0.102694	0.563621
Fusicatenibacter	0.0139781	0.00554453	2.52107	0.012927	0.0996176	DTU014	0.218698	0.141405	1.54661	0.129022	0.576368
Lachnospiraceae_NK4A136_group	-0.0168558	0.00679343	-2.48119	0.0144727	0.0999238	Lachnospiraceae_NK4A136_group	-0.141731	0.0835175	-1.69702	0.0922955	0.584574
Eubacterium_ruminantium_group	-0.0661712	0.0238494	-2.77454	0.00973894	0.105613	Bifidobacterium	-0.161517	0.100674	-1.60436	0.111598	0.591737
Streptococcus	0.0162894	0.00694291	2.34619	0.0204608	0.128545	Clostridium_innocuum_group	-0.161779	0.105052	-1.53999	0.12639	0.606892
Prevotella	0.0171431	0.00740249	2.31586	0.0234862	0.133069	Anaerofustis	NA	NA	NA	NA	0.615139
Unannotated_Coriobacteriales_Incertae_Sedis (Family)	-0.0359894	0.0159434	-2.25733	0.0275418	0.151251	Shuttleworthia	NA	NA	NA	NA	0.615139
Lachnospiraceae_CAG_56	0.0174557	0.00782344	2.2312	0.0289869	0.151416	Prevotella	-0.168101	0.116178	-1.44693	0.152359	0.622084
Eubacterium_brachy_group	0.0142773	0.00647763	2.20409	0.0300448	0.169053	Enterobacter	0.2704	0.29593	0.91373	0.370953	0.643416
Anaerofilum	-0.0140521	0.00640645	-2.19343	0.0321871	0.172853	Unannotated_Oscillospirales (Order)	-0.155522	0.121665	-1.27828	0.207198	0.658758
Oscillospirales_UCG_010	-0.0227103	0.0110711	-2.05132	0.0436444	0.186463	Enterococcus	-0.210514	0.243415	-0.864836	0.392736	0.66015
Frisingicoccus	-0.0192147	0.00931292	-2.06323	0.0435176	0.18764	Defluviitaleaceae_UCG_011	0.132649	0.094868	1.39825	0.165118	0.660822
Ruminococcus_gnavus_group	0.0191706	0.00953259	2.01106	0.047358	0.200469	Barnesiella	0.129364	0.0945935	1.36758	0.178328	0.669302
Defluviitaleaceae_UCG_011	-0.0158259	0.0078324	-2.02056	0.0459649	0.20844	Lachnospiraceae_UCG_001	-0.136052	0.107025	-1.27121	0.206717	0.6762
Lachnospiraceae_UCG_004	0.013357	0.00649045	2.05795	0.0416571	0.212242	Lachnospiraceae_ND3007_group	0.111838	0.0777584	1.43828	0.15366	0.678974
Actinomyces	0.011184	0.00537496	2.08077	0.0399086	0.224294	Faecalibacterium	-0.0959046	0.062373	-1.5376	0.12658	0.685207
Unannotated_Eggerthellaceae (Family)	0.0149803	0.00770153	1.9451	0.0568153	0.232071	Megasphaera	-0.146237	0.140517	-1.04071	0.311452	0.688258
Lachnospiraceae_GCA_900066575	-0.0106809	0.00523911	-2.03868	0.0438327	0.241825	Unannotated_Erysipelatoclostridiaceae (Family)	0.0149073	0.268585	0.0555032	0.956028	0.690586
Butyricimonas	-0.0187586	0.0105962	-1.77032	0.0806269	0.26032	Peptoniphilus	-0.148324	0.175742	-0.843986	0.403805	0.691328
Escherichia_Shigella	0.0160605	0.00968268	1.65869	0.100248	0.297481	Negativibacillus	-0.123518	0.0994012	-1.24262	0.216654	0.692542
Clostridia_UCG_014	-0.0203374	0.0129315	-1.5727	0.119078	0.300218	Colidextribacter	0.100566	0.0703169	1.43018	0.154952	0.696995
Unannotated_Erysipelotrichaceae (Family)	-0.0143689	0.00859009	-1.67273	0.09868	0.304774	Fusobacterium	0.0582828	0.237464	0.245438	0.807387	0.699975
Ruminococcaceae_DTU089	-0.00987586	0.00550527	-1.79389	0.0757839	0.322926	Gastranaerophilales	-0.111935	0.204342	-0.547779	0.586387	0.70209
Leuconostoc	-0.0166499	0.0110118	-1.512	0.138814	0.326148	Terrisporobacter	0.128308	0.175891	0.729475	0.470208	0.703474
Unannotated_Erysipelatoclostridiaceae (Family)	NA	NA	NA	NA	0.346993	Dialister	-0.121305	0.111623	-1.08674	0.281023	0.708533
Anaerofustis	NA	NA	NA	NA	0.346993	Eubacterium_siraeum_group	-0.124463	0.128244	-0.970522	0.334931	0.710296
Fusobacterium	-0.0258482	0.021788	-1.18635	0.242187	0.350535	Marvinbryantia	0.0885138	0.0602788	1.46841	0.145247	0.711308
RF39	0.0381437	0.0372426	1.0242	0.311232	0.352516	Muribaculaceae	-0.108723	0.176723	-0.615219	0.54269	0.713129
Clostridium_sensu_stricto_1	-0.0135625	0.00915854	-1.48086	0.141383	0.3535	Lactococcus	-0.119503	0.147376	-0.810873	0.418858	0.714972
Lachnospira	0.011021	0.00697351	1.58042	0.116312	0.360303	Finegoldia	0.0952442	0.18362	0.518703	0.605682	0.715808
Oscillospira	0.0180702	0.0150609	1.19981	0.237586	0.369436	Gordonibacter	0.0958121	0.0737166	1.29974	0.197146	0.722956
Coprobacter	-0.0216358	0.022007	-0.983129	0.332153	0.374867	Alistipes	0.0978853	0.0773204	1.26597	0.20788	0.723541
Anaerovoracaceae_Family_XIII_UCG_001	-0.00942164	0.00587414	-1.60392	0.111754	0.380115	Butyricicoccus	-0.0864445	0.0632626	-1.36644	0.174173	0.730568
Unannotated_Rhodospirillales (Order)	0.0168343	0.0159516	1.05534	0.298113	0.389148	Incertae_Sedis	0.100512	0.0886016	1.13442	0.258623	0.731269
Turicibacter	0.0116527	0.00843298	1.3818	0.170539	0.392311	Lachnospira	-0.101225	0.0964777	-1.04921	0.295948	0.734943
Adlercreutzia	-0.00962991	0.00639766	-1.50523	0.135063	0.398731	Unannotated_Desulfovibrionaceae (Family)	0.10086	0.1256	0.803026	0.427683	0.735808
Sutterella	0.0114412	0.00854359	1.33915	0.184865	0.402174	Dielma	-0.0153089	0.173568	-0.0882015	0.929893	0.738977
Eubacterium_ventriosum_group	0.0102313	0.00712606	1.43576	0.153494	0.402614	Eubacterium_eligens_group	-0.0952938	0.0857575	-1.1112	0.268939	0.740362
Anaerostipes	-0.00861106	0.00552595	-1.5583	0.121502	0.406928	Ruminiclostridium	0.0252076	0.16948	0.148735	0.882535	0.74105
Clostridium_methylpentosum_group	-0.00841406	0.00533967	-1.57576	0.118181	0.407169	Streptococcus	0.0976855	0.0967083	1.0101	0.314306	0.741223
Enterobacter	-0.0014781	0.0257504	-0.057401	0.954669	0.413516	Flavonifractor	-0.0948425	0.0864552	-1.09701	0.275021	0.741836
Enterococcus	-0.012969	0.0196557	-0.659805	0.513406	0.416275	Candidatus_Stoquefichus	-0.0920092	0.129795	-0.708882	0.48337	0.742105
Lactobacillus	0.0117657	0.00993404	1.18438	0.238446	0.419195	Eubacterium_brachy_group	-0.093282	0.0833613	-1.11901	0.266123	0.742967
Ruminiclostridium	-0.0126557	0.0121973	-1.03759	0.305945	0.421785	Sellimonas	-0.0876994	0.133056	-0.659118	0.512367	0.743834
Muribaculaceae	-0.00433426	0.022697	-0.190962	0.849722	0.424956	Oscillospira	-0.00820459	0.165247	-0.0496504	0.960659	0.74547
Peptostreptococcus	-0.010984	0.0182303	-0.602516	0.549575	0.429459	Turicibacter	0.0906153	0.124177	0.729726	0.467525	0.745636
Fenollaria	0.0106085	0.0167885	0.631891	0.531052	0.436886	Haemophilus	-0.050104	0.153569	-0.326263	0.745323	0.748061
Eubacterium_hallii_group	0.00717212	0.00454279	1.57879	0.116678	0.437794	Hungatella	-0.01242	0.161126	-0.0770828	0.938715	0.748453
Unannotated_Peptococcaceae (Family)	-0.0096052	0.00749429	-1.28167	0.204331	0.439082	Paraprevotella	0.0289116	0.156993	0.184159	0.855075	0.749971
Gastranaerophilales	0.00571916	0.0188496	0.303409	0.762892	0.44387	Faecalitalea	-0.076914	0.129868	-0.592247	0.556672	0.752924
Haemophilus	-0.010561	0.0107952	-0.978306	0.331703	0.450203	Unannotated_Christensenellaceae (Family)	-0.0870738	0.0808615	-1.07683	0.284148	0.755054
Paraprevotella	-0.00966718	0.0138185	-0.699583	0.489351	0.456051	Frisingicoccus	0.0837755	0.108102	0.774969	0.441495	0.758896
DTU014	-0.00912419	0.0139226	-0.655352	0.51538	0.460042	Lachnospiraceae_GCA_900066575	0.0798439	0.0667964	1.19533	0.234478	0.760613
Rothia	-0.00942848	0.00970263	-0.971744	0.335529	0.468522	Slackia	-0.0536927	0.132557	-0.405052	0.687752	0.763203
Dielma	-0.00734791	0.0143511	-0.512009	0.609768	0.469556	Clostridia_UCG_014	-0.0472204	0.134998	-0.349785	0.727269	0.763643
Negativibacillus	0.00853977	0.00707905	1.20634	0.230267	0.469778	Ruminococcus_gnavus_group	-0.0469859	0.133361	-0.352323	0.725437	0.765118
Eggerthella	-0.00840684	0.00695934	-1.20799	0.229778	0.472514	Ruminococcus_torques_group	-0.0827147	0.0859114	-0.962791	0.337245	0.765192
Flavonifractor	-0.00762469	0.00656623	-1.1612	0.248061	0.496052	Acidaminococcus	-0.022331	0.137914	-0.16192	0.872815	0.767252
Slackia	0.00743032	0.010865	0.68388	0.498293	0.496448	Butyricicoccaceae_UCG_009	-0.0718808	0.111368	-0.645436	0.520798	0.768445
Shuttleworthia	0.00638914	0.0113255	0.564137	0.574344	0.50352	Peptococcus	-0.00726146	0.137549	-0.0527917	0.958147	0.769139
Hungatella	0.0030288	0.01247	0.242887	0.808596	0.510538	Lachnospiraceae_CAG_56	-0.0657799	0.116595	-0.564176	0.574502	0.769374
Peptoniphilus	0.00379659	0.0120443	0.315218	0.754267	0.513063	Eubacterium_xylanophilum_group	-0.0608821	0.10785	-0.564508	0.573824	0.779684
Monoglobus	0.00716424	0.0066805	1.07241	0.285303	0.514945	Oscillospiraceae_UCG_003	0.0715498	0.0915604	0.781449	0.436572	0.780557
Clostridium_innocuum_group	-0.00727648	0.00771671	-0.942952	0.347724	0.515593	Veillonella	0.0521252	0.112933	0.461558	0.645802	0.780938
Terrisporobacter	-0.00365771	0.0118797	-0.307896	0.759861	0.515965	Unannotated_Peptococcaceae (Family)	0.059323	0.10687	0.555093	0.580656	0.781636
Butyricicoccaceae_UCG_009	-0.00706842	0.00819311	-0.862727	0.391286	0.519709	Bilophila	-0.0706133	0.0854651	-0.826224	0.4105	0.784579
Hydrogenoanaerobacterium	-0.00266928	0.0118704	-0.224869	0.823514	0.520206	Granulicatella	0.0716213	0.07069	1.01317	0.313784	0.784773
Lachnospiraceae_UCG_010	0.00704957	0.00697548	1.01062	0.314424	0.520757	Eisenbergiella	-0.031577	0.115369	-0.273704	0.78486	0.787494
Finegoldia	-0.00350162	0.0115335	-0.303603	0.762351	0.521602	Caproiciproducens	-0.0183349	0.116726	-0.157076	0.875537	0.789294
Paludicola	0.00311562	0.0108012	0.288452	0.773752	0.534696	Gemella	0.0589179	0.0960911	0.613146	0.54167	0.790989
Parasutterella	0.00628886	0.00545887	1.15204	0.252408	0.535981	Eubacterium_ventriosum_group	0.0520762	0.0990495	0.525759	0.599947	0.793901
Unannotated_Oscillospirales (Order)	0.00424261	0.00975893	0.434741	0.665655	0.543703	Tyzzerella	-0.0506428	0.0968842	-0.522714	0.603136	0.797032
Eisenbergiella	0.0056572	0.00845545	0.66906	0.504949	0.545034	Eubacterium_nodatum_group	-0.047012	0.097247	-0.483429	0.630296	0.799239
Lactococcus	0.00301749	0.0101279	0.297939	0.766189	0.546486	Unannotated_Ruminococcaceae (Family)	-0.0418823	0.0955476	-0.43834	0.661875	0.804346
Erysipelotrichaceae_UCG_003	0.00603549	0.00655125	0.921273	0.359343	0.552593	Erysipelotrichaceae_UCG_003	-0.0580355	0.0788009	-0.736483	0.463336	0.805569
Eubacterium_xylanophilum_group	0.00424574	0.0081144	0.523235	0.6021	0.571492	Romboutsia	-0.00643196	0.103791	-0.0619704	0.950696	0.806012
Blautia	0.00450917	0.00320594	1.4065	0.161968	0.575715	Anaerovoracaceae_Family_XIII_AD3011_group	0.0422797	0.0904373	0.467504	0.640943	0.809712
Veillonella	0.00275199	0.00824343	0.333841	0.739476	0.585212	Ruminococcus	-0.0300707	0.0945348	-0.318092	0.750924	0.811736
Eubacterium_coprostanoligenes_group	0.00502298	0.00521254	0.963633	0.336922	0.59136	Intestinibacter	0.00848615	0.0984913	0.0861615	0.931531	0.81254
Butyricicoccus	0.00490882	0.00457586	1.07276	0.285377	0.593946	Lachnospiraceae_UCG_010	-0.0222906	0.0944508	-0.236002	0.813868	0.814798
Bilophila	0.00393759	0.0067816	0.580627	0.562698	0.601485	Unannotated_Eggerthellaceae (Family)	0.0447025	0.0839615	0.532417	0.596553	0.814966
Eubacterium_fissicatena_group	0.000622686	0.00791245	0.0786969	0.937466	0.604489	Fusicatenibacter	0.0448235	0.0817095	0.548572	0.584272	0.81729
Odoribacter	-0.00151334	0.00774	-0.195522	0.845404	0.605719	Parasutterella	0.0290823	0.0877652	0.331365	0.741153	0.820652
Incertae_Sedis	-0.00405519	0.00637606	-0.636002	0.525852	0.607024	Odoribacter	0.0241904	0.088023	0.274819	0.784055	0.822469
Holdemania	-0.00454502	0.0054661	-0.831493	0.407386	0.607842	Eubacterium_coprostanoligenes_group	0.0387177	0.0769673	0.503041	0.615743	0.827949
Eubacterium_eligens_group	-0.0010326	0.00737963	-0.139925	0.888978	0.617499	Adlercreutzia	0.0122825	0.0835024	0.147091	0.883324	0.832389
Lachnospiraceae_ND3007_group	0.00345192	0.00631109	0.546961	0.585685	0.620467	Dorea	-0.0425536	0.0682169	-0.623798	0.533937	0.834206
Gemella	-0.00164885	0.00708619	-0.232685	0.816651	0.622304	Candidatus_Soleaferrea	0.0236932	0.0774572	0.305888	0.760597	0.837134
Romboutsia	0.000894057	0.00721772	0.12387	0.901638	0.622529	Actinomyces	0.0376176	0.0697178	0.539569	0.590648	0.837702
Intestinibacter	0.000774266	0.00720522	0.107459	0.914665	0.623281	Erysipelatoclostridium	-0.0251662	0.0755737	-0.333002	0.739792	0.839048
Ruminococcus	0.00147786	0.00682255	0.216614	0.828847	0.630904	Anaerofilum	0.012301	0.0782509	0.1572	0.875621	0.840076
Colidextribacter	0.00365456	0.00484584	0.754165	0.452046	0.646524	Collinsella	-0.0176029	0.0770838	-0.228361	0.819823	0.840227
Faecalibacterium	0.00368945	0.00442805	0.8332	0.406265	0.6518	Holdemania	0.0297886	0.0705517	0.422224	0.673634	0.843183
Ruminococcus_torques_group	-0.000973071	0.0062017	-0.156904	0.875537	0.652918	Clostridium_methylpentosum_group	-0.0145704	0.0757139	-0.192441	0.847785	0.843267
Collinsella	0.000611588	0.00588539	0.103916	0.91744	0.665071	Coprococcus	-0.0160648	0.0668406	-0.240345	0.810562	0.856472
Coprococcus	-0.00296667	0.00429581	-0.690597	0.49144	0.681047	Eubacterium_hallii_group	0.00952041	0.0680236	0.139957	0.888899	0.856652
Dorea	-0.000903969	0.00528508	-0.171042	0.864477	0.685	Bacteroides	0.0329297	0.0553992	0.594408	0.553325	0.860713
Subdoligranulum	0.00194609	0.00493085	0.394677	0.693814	0.686156	Unannotated_Lachnospiraceae (Family)	0.0170006	0.0599349	0.28365	0.777094	0.867197
Bacteroides	-4.07393e-05	0.00408249	-0.00997903	0.992054	0.73784	Blautia	-0.0205815	0.04496	-0.457773	0.647881	0.889545

## Sheet: Table S4
BMI							Time point
Module	Pathway_name	Estimate	Std. Error	t value	Pr(>|t|)	P_adj_fdr	Module	Pathway_name	Estimate	Std. Error	t value	Pr(>|t|)	P_adj_fdr
MF0048	serine degradation	-0.0029625	0.00055889	-5.30067	4.95e-07	7.7e-06	MGB026	Nitric oxide synthesis II (nitrite reductase)	0.680446	0.118393	5.74735	1.97e-07	1.55e-05
MF0102	sulfate reduction (dissimilatory)	0.0106349	0.00199449	5.33215	4.01e-07	8.33e-06	MF0044	cysteine degradation I	-0.0484742	0.0112933	-4.29231	3.4e-05	0.00121295
MF0078	lactaldehyde degradation	0.00462946	0.0008861	5.22454	7.24e-07	9.12e-06	MF0078	lactaldehyde degradation	-0.0499084	0.0119713	-4.16901	5.78e-05	0.00202908
MF0001	arabinoxylan degradation	0.00885177	0.00171282	5.16796	7.34e-07	1.51e-05	MGB038	Inositol degradation	0.231668	0.0524662	4.41556	2.01e-05	0.00224446
MF0043	cysteine biosynthesis/homocysteine degradation	0.0204844	0.00377396	5.42781	2.54e-07	1.61e-05	MF0076	4-aminobutyrate degradation	0.300405	0.0678527	4.4273	1.86e-05	0.00230271
MF0009	melibiose degradation	0.00451874	0.00096649	4.67541	6.32e-06	0.00012457	MF0050	threonine degradation II	-0.0224809	0.00608109	-3.69685	0.000316	0.0101167
MGB021	GABA synthesis II	-0.0276626	0.00557415	-4.96266	2.26e-06	0.00029411	MGB027	Nitric oxide degradation I (NO dioxygenase)	0.261078	0.0650253	4.01502	9.96e-05	0.0109379
MF0082	putrescine degradation	-0.0276626	0.00557415	-4.96266	2.26e-06	0.00029411	MF0096	succinate production	0.089573	0.0236794	3.78275	0.000232	0.0174605
MF0057	lysine degradation I	-0.0130509	0.00295682	-4.41383	1.94e-05	0.00077278	MGB019	GABA degradation	0.349768	0.0905953	3.86077	0.000173	0.0218355
MF0010	sucrose degradation I	0.002743	0.00065645	4.17851	4.97e-05	0.00130719	MGB028	Nitric oxide degradation II (NO reductase)	0.479804	0.123854	3.87394	0.000217	0.029284
MF0055	arginine degradation V	0.00455701	0.00111221	4.09724	6.94e-05	0.00137504	MF0043	cysteine biosynthesis/homocysteine degradation	-0.196801	0.0547127	-3.59699	0.000453	0.0426157
MF0103	mucin degradation	-0.0080156	0.00199134	-4.02526	9.73e-05	0.00198649	MF0055	arginine degradation V	-0.0476485	0.0153925	-3.09557	0.00236569	0.0635548
MF0098	hydrogen metabolism	0.00925018	0.00237087	3.9016	0.00014081	0.00350791	MF0017	galactose degradation	-0.0226112	0.00733864	-3.08112	0.00247151	0.0643017
MF0041	valine degradation I	0.00490036	0.00127951	3.82988	0.00018616	0.00364053	MF0057	lysine degradation I	0.13045	0.0380653	3.42701	0.000794	0.0650064
MGB055	Propionate synthesis III	-0.0111832	0.00296081	-3.77708	0.00023186	0.00663898	MF0049	threonine degradation I	-0.0168241	0.00545566	-3.08379	0.00252436	0.0748136
MF0014	arabinose degradation	0.00402047	0.0010977	3.66263	0.0003661	0.00690582	MGB053	Butyrate synthesis II	0.0675144	0.0234235	2.88234	0.00459778	0.133806
MF0002	fructan degradation	0.00355545	0.00099891	3.55933	0.00052106	0.0103067	MF0072	pyruvate dehydrogenase complex	0.213145	0.0686104	3.1066	0.00229828	0.146701
MF0096	succinate production	-0.0061053	0.00183303	-3.33073	0.00111133	0.0184521	MF0036	isoleucine degradation	0.0466262	0.017552	2.65646	0.0087864	0.164908
MGB038	Inositol degradation	-0.0138382	0.00414469	-3.33879	0.00107179	0.0327968	MGB007	Glutamate synthesis II	-0.0204828	0.00767657	-2.66823	0.00862978	0.170617
MF0071	pentose phosphate pathway (non-oxidative branch)	-0.0012325	0.00035987	-3.42488	0.00081556	0.035979	MF0047	glutamine degradation II	-0.0204828	0.00767657	-2.66823	0.00862978	0.170617
MF0080	lactate consumption II	-0.0073318	0.00237914	-3.08173	0.00250418	0.038658	MGB047	Acetate degradation	0.105789	0.0364781	2.90007	0.00437075	0.179553
MGB054	Propionate synthesis II	-0.0073318	0.00237914	-3.08173	0.00250418	0.038658	MF0075	acetate to acetyl-CoA	0.105789	0.0364781	2.90007	0.00437075	0.179553
MGB047	Acetate degradation	-0.0082898	0.00275667	-3.00717	0.00315282	0.0493238	MGB045	Acetate synthesis III	-0.0184287	0.00694973	-2.65172	0.00898954	0.185113
MF0075	acetate to acetyl-CoA	-0.0082898	0.00275667	-3.00717	0.00315282	0.0493238	MF0066	Entner-Doudoroff pathway	-0.0598298	0.0227219	-2.63314	0.00946	0.194202
MF0045	cysteine degradation II	0.00314273	0.00104113	3.01858	0.00301101	0.0533712	MF0103	mucin degradation	0.0633522	0.0260604	2.43097	0.0165	0.269741
MF0011	sucrose degradation II	0.00259408	0.00085032	3.0507	0.00265319	0.0556502	MF0015	fructose degradation	-0.0218614	0.00936693	-2.33389	0.0210869	0.287568
MF0070	pentose phosphate pathway (oxidative phase)	0.00810203	0.00276479	2.93044	0.00395928	0.05877	MF0009	melibiose degradation	-0.0309967	0.0136365	-2.27307	0.0244188	0.288262
MF0024	phenylalanine degradation	-0.027191	0.00781241	-3.48049	0.00063647	0.0591403	MF0059	anaerobic fatty acid beta-oxidation	-0.231556	0.0870051	-2.6614	0.00860369	0.296174
MF0005	starch degradation	0.00769038	0.00276472	2.78161	0.00607366	0.080776	MGB044	Acetate synthesis II	-0.0170418	0.00717567	-2.37493	0.0190146	0.300971
MF0064	triacylglycerol degradation	-0.0123099	0.00437024	-2.81676	0.00560978	0.0994341	MF0074	pyruvate:formate lyase	-0.0170418	0.00717567	-2.37493	0.0190146	0.300971
MF0081	methanol conversion	0.0210474	0.00704507	2.98754	0.00362296	0.119283	MF0054	arginine degradation IV	0.0133261	0.00547723	2.43299	0.0163439	0.31446
MF0044	cysteine degradation I	0.00230507	0.00085578	2.69354	0.00796332	0.137342	MGB009	Histamine synthesis	-0.233296	0.0899268	-2.59429	0.0108688	0.318521
MGB049	Tryptophan degradation	-0.0104435	0.00423255	-2.46743	0.0147684	0.16655	MGB034	Isovaleric acid synthesis I (KADH pathway)	0.0433727	0.01982	2.18833	0.0303853	0.323334
MGB022	GABA synthesis III	-0.0084897	0.00355891	-2.38547	0.0184972	0.174378	MF0045	cysteine degradation II	-0.0308694	0.0146713	-2.10406	0.037142	0.352268
MF0031	glutamate degradation II	-0.0084897	0.00355891	-2.38547	0.0184972	0.174378	MF0034	alanine degradation II	0.0892699	0.0403154	2.21429	0.0284575	0.382118
MF0097	homoacetogenesis	0.00497684	0.00213539	2.33065	0.0212852	0.184169	MF0040	proline degradation	0.109178	0.0497227	2.19573	0.0298662	0.404109
MF0006	lactose degradation	0.00287076	0.00116708	2.45978	0.0151294	0.184689	MF0079	lactate consumption I	0.184162	0.0815548	2.25814	0.0256219	0.408919
MF0013	allose degradation	0.00585686	0.00252838	2.31645	0.0217289	0.184789	MF0041	valine degradation I	-0.0336251	0.0180572	-1.86214	0.0645275	0.435333
MF0030	glutamate degradation I	-0.008763	0.00377658	-2.32037	0.0218307	0.193905	MGB056	Propionate degradation I	-0.276648	0.131974	-2.09623	0.0385043	0.453349
MF0066	Entner-Doudoroff pathway	0.00373916	0.0016613	2.25074	0.0260235	0.22548	MF0022	galacturonate degradation I	-0.0445841	0.0255619	-1.74416	0.0832034	0.470692
MF0083	succinate consumption	-0.0072092	0.00333535	-2.16143	0.0324716	0.231283	MGB022	GABA synthesis III	0.0841603	0.0455346	1.84827	0.0668412	0.473292
MF0050	threonine degradation II	0.00119814	0.0004538	2.64021	0.00923891	0.24218	MF0031	glutamate degradation II	0.0841603	0.0455346	1.84827	0.0668412	0.473292
MF0051	arginine degradation I	-0.0030845	0.00137776	-2.23879	0.0266374	0.249102	MF0060	glycerol degradation I	0.0331569	0.0199106	1.66528	0.0982473	0.495058
MF0068	glycolysis (pay-off phase)	-0.0008995	0.00033009	-2.72493	0.0074191	0.256697	MGB055	Propionate synthesis III	0.064547	0.03835	1.6831	0.0945565	0.497128
MF0054	arginine degradation IV	-0.0010602	0.00040109	-2.6432	0.00921958	0.262727	MF0046	glutamine degradation I	0.0658357	0.0404515	1.62752	0.106039	0.508873
MGB053	Butyrate synthesis II	-0.0036096	0.00172941	-2.0872	0.038734	0.282276	MF0085	urea degradation	0.060353	0.03756	1.60684	0.11034	0.510658
MF0037	leucine degradation	0.0119464	0.00617441	1.93483	0.0549111	0.320868	MF0064	triacylglycerol degradation	-0.0897113	0.0545526	-1.64449	0.102514	0.51323
MGB015	p-Cresol synthesis	-0.0019541	0.00088131	-2.21724	0.028011	0.326528	MGB041	Menaquinone synthesis (vitamin K2) II (alternative pathway: futalosine pathway)	0.152476	0.0921669	1.65435	0.100384	0.514386
MF0056	histidine degradation	-0.0063212	0.00347837	-1.81728	0.0713223	0.330916	MF0062	glycerol degradation III	0.176459	0.107798	1.63694	0.103906	0.515405
MGB024	DOPAC synthesis	-0.0053391	0.00296144	-1.80288	0.0732087	0.340222	MF0084	succinate conversion to propionate	-0.213261	0.137203	-1.55435	0.123184	0.521719
MF0046	glutamine degradation I	-0.0054644	0.00307239	-1.77855	0.0776302	0.346034	MF0030	glutamate degradation I	-0.0714955	0.0492145	-1.45273	0.149	0.538133
MGB039	g-Hydroxybutyric acid (GHB) degradation	-0.007012	0.00402872	-1.74051	0.084133	0.35059	MF0083	succinate consumption	-0.0644762	0.0446662	-1.44351	0.151268	0.53899
MF0101	nitrate reduction (dissimilatory)	-0.0104061	0.00588297	-1.76885	0.0791319	0.352491	MF0077	formate conversion	0.0797759	0.0564965	1.41205	0.160233	0.543058
MF0076	4-aminobutyrate degradation	-0.0092202	0.00528396	-1.74494	0.0830494	0.353568	MF0024	phenylalanine degradation	0.134514	0.102846	1.30792	0.192663	0.544903
MF0059	anaerobic fatty acid beta-oxidation	0.0108527	0.00614329	1.7666	0.0792306	0.354864	MF0069	NADH:ferredoxin oxidoreductase	0.114607	0.0917331	1.24935	0.213893	0.551206
MGB027	Nitric oxide degradation I (NO dioxygenase)	0.00786393	0.00477959	1.64532	0.102251	0.373903	MGB023	Dopamine degradation	0.150449	0.224241	0.670925	0.506939	0.553917
MGB056	Propionate degradation I	0.0158096	0.00959902	1.647	0.102576	0.394617	MGB010	Histamine degradation	0.150449	0.224241	0.670925	0.506939	0.553917
MF0039	methionine degradation II	-0.0075619	0.00498909	-1.51568	0.132084	0.401712	MF0056	histidine degradation	0.0610226	0.0464872	1.31268	0.191458	0.555559
MGB004	Kynurenine synthesis	-0.0057604	0.00372849	-1.54498	0.124657	0.402886	MGB039	g-Hydroxybutyric acid (GHB) degradation	-0.0656608	0.0530243	-1.23832	0.217837	0.561819
MF0007	lactose and galactose degradation	-0.0062239	0.00411045	-1.51417	0.132113	0.406433	MF0032	glutamate degradation III	0.00412128	0.170113	0.0242268	0.980737	0.567263
MF0084	succinate conversion to propionate	0.0148918	0.00968931	1.53693	0.127371	0.408054	MF0101	nitrate reduction (dissimilatory)	-0.0800551	0.0763215	-1.04892	0.296054	0.568347
MGB020	GABA synthesis I	0.0129038	0.00878015	1.46966	0.144934	0.413573	MGB048	Propionate synthesis I	0.0873754	0.115634	0.755621	0.451377	0.568952
MGB007	Glutamate synthesis II	0.00124405	0.00055907	2.22523	0.0278328	0.416806	MF0027	tyrosine degradation II	0.0372407	0.154799	0.240575	0.81069	0.569224
MF0047	glutamine degradation II	0.00124	0.00055907	2.22523	0.0278328	0.416806	MGB004	Kynurenine synthesis	0.0597284	0.0513019	1.16425	0.246344	0.56952
MGB028	Nitric oxide degradation II (NO reductase)	-0.0140562	0.00967756	-1.45245	0.150209	0.417356	MF0080	lactate consumption II	0.0408707	0.0325471	1.25574	0.211422	0.569975
MF0032	glutamate degradation III	-0.020091	0.013509	-1.48722	0.141083	0.421861	MGB054	Propionate synthesis II	0.0408707	0.0325471	1.25574	0.211422	0.569975
MGB026	Nitric oxide synthesis II (nitrite reductase)	-0.0122931	0.00897157	-1.37022	0.1746	0.425259	MF0028	aspartate degradation I	-0.0228309	0.0155298	-1.47014	0.143615	0.571098
MGB009	Histamine synthesis	-0.0092815	0.00682962	-1.359	0.17711	0.426425	MF0052	arginine degradation II	0.0540631	0.123092	0.439208	0.661	0.574
MF0052	arginine degradation II	0.0118447	0.00903619	1.3108	0.192804	0.431593	MGB040	Menaquinone synthesis (vitamin K2) I	0.0471242	0.0399592	1.17931	0.24	0.574118
MF0062	glycerol degradation III	-0.0101721	0.00816404	-1.24596	0.214872	0.438996	MF0081	methanol conversion	-0.0550178	0.108407	-0.507511	0.613049	0.577327
MF0027	tyrosine degradation II	-0.0127916	0.0109019	-1.17334	0.245174	0.442998	MF0037	leucine degradation	-0.0669769	0.0882391	-0.759038	0.44904	0.577538
MF0033	alanine degradation I	NA	NA	NA	NA	0.445912	MGB020	GABA synthesis I	-0.0077339	0.119431	-0.0647567	0.948503	0.578676
MF0063	glyoxylate bypass	NA	NA	NA	NA	0.445912	MF0058	lysine degradation II	0.0506161	0.0821658	0.616023	0.53892	0.584834
MGB048	Propionate synthesis I	0.00901062	0.00846014	1.06507	0.28901	0.456146	MF0063	glyoxylate bypass	0.0288593	0.0941377	0.306565	0.759494	0.585892
MGB023	Dopamine degradation	-0.0119855	0.0150705	-0.795292	0.431624	0.456979	MF0008	maltose degradation	0.0172475	0.0842099	0.204815	0.837986	0.591676
MGB010	Histamine degradation	-0.0119855	0.0150705	-0.795292	0.431624	0.456979	MF0007	lactose and galactose degradation	0.0455747	0.0555696	0.820137	0.413459	0.592351
MF0034	alanine degradation II	-0.0041681	0.00302957	-1.3758	0.171112	0.462104	MF0039	methionine degradation II	0.0380312	0.0716007	0.531157	0.596239	0.593015
MF0040	proline degradation	-0.0043943	0.00386716	-1.13631	0.257878	0.491091	MGB021	GABA synthesis II	0.020239	0.0682717	0.296447	0.767389	0.600482
MGB019	GABA degradation	0.00498254	0.00676673	0.736329	0.462744	0.495023	MF0082	putrescine degradation	0.020239	0.0682717	0.296447	0.767389	0.600482
MF0069	NADH:ferredoxin oxidoreductase	0.00372346	0.00701478	0.530802	0.596505	0.505405	MF0098	hydrogen metabolism	-0.0326677	0.0345241	-0.946231	0.345479	0.606699
MGB041	Menaquinone synthesis (vitamin K2) II (alternative pathway: futalosine pathway)	-0.0033259	0.00573149	-0.580279	0.5627	0.521103	MF0012	trehalose degradation	-0.0310176	0.0470572	-0.659146	0.510852	0.609717
MF0079	lactate consumption I	-0.0010101	0.00628587	-0.160687	0.87259	0.52934	MGB049	Tryptophan degradation	-0.009907	0.0568601	-0.174234	0.861925	0.612518
MF0028	aspartate degradation I	0.00183264	0.00110238	1.66244	0.0985104	0.5317	MF0033	alanine degradation I	-0.0290234	0.0316907	-0.915836	0.360856	0.615647
MF0058	lysine degradation II	0.00144769	0.00594377	0.243564	0.80794	0.533629	MF0003	pectin degradation I	0.00241488	0.0479446	0.0503682	0.959899	0.625214
MF0008	maltose degradation	6.8e-05	0.00606732	0.0112043	0.991075	0.534699	MF0013	allose degradation	0.0251281	0.0360502	0.697031	0.486751	0.625556
MF0072	pyruvate dehydrogenase complex	-0.0027045	0.00519554	-0.520545	0.603509	0.535895	MF0097	homoacetogenesis	-0.0254691	0.0302055	-0.843194	0.400643	0.627024
MGB032	Quinolinic acid synthesis	0.00125672	0.0006564	1.91456	0.0573648	0.537256	MGB024	DOPAC synthesis	0.00996127	0.0406828	0.244852	0.806871	0.636108
MF0077	formate conversion	0.00183704	0.00412291	0.44557	0.656618	0.571036	MF0005	starch degradation	0.0110944	0.0401085	0.27661	0.782446	0.636594
MGB034	Isovaleric acid synthesis I (KADH pathway)	-0.0020252	0.00146099	-1.38617	0.167991	0.572793	MGB052	Butyrate synthesis I	0.0215172	0.0319352	0.673777	0.501577	0.637385
MGB040	Menaquinone synthesis (vitamin K2) I	-0.0025126	0.00292164	-0.859997	0.391314	0.575954	MF0070	pentose phosphate pathway (oxidative phase)	-0.0092862	0.0395495	-0.2348	0.814713	0.638797
MF0017	galactose degradation	0.00102557	0.00054066	1.89687	0.0598154	0.59019	MF0087	acetyl-CoA to crotonyl-CoA	0.0215872	0.0223992	0.963749	0.336809	0.639892
MF0004	pectine degradation II	-0.0022883	0.00240183	-0.952749	0.342396	0.59147	MF0029	aspartate degradation II	0.020922	0.0243585	0.858921	0.391982	0.645192
MF0003	pectin degradation I	0.00165378	0.00345465	0.478712	0.632869	0.59524	MF0016	fucose degradation	0.0182687	0.0232024	0.787365	0.432495	0.658833
MF0012	trehalose degradation	0.00145597	0.00339137	0.429316	0.668332	0.601997	MF0004	pectine degradation II	-0.0041091	0.0327342	-0.12553	0.900288	0.659245
MGB033	Quinolinic acid degradation	-0.0010887	0.00061599	-1.7674	0.0792936	0.6167	MF0102	sulfate reduction (dissimilatory)	-0.0083169	0.0294933	-0.281992	0.778382	0.667118
MF0085	urea degradation	0.00166592	0.00269093	0.619087	0.536862	0.622763	MF0035	glycine degradation	0.00165564	0.0301327	0.054945	0.956263	0.669111
MF0060	glycerol degradation I	-0.0017524	0.00142814	-1.22705	0.222002	0.62357	MF0001	arabinoxylan degradation	-0.0148212	0.0249132	-0.594912	0.552802	0.669186
MGB005	Tryptophan synthesis	0.00133013	0.00087928	1.51275	0.13229	0.635268	MF0051	arginine degradation I	0.0166798	0.0190162	0.877137	0.381819	0.671204
MGB006	Glutamate synthesis I	-0.0008683	0.00046333	-1.87414	0.0629476	0.635301	MF0026	tyrosine degradation I	0.0157756	0.0170889	0.923149	0.357533	0.678294
MF0035	glycine degradation	-0.0015428	0.00219311	-0.703493	0.48296	0.648126	MGB033	Quinolinic acid degradation	-0.0117968	0.0084586	-1.39465	0.165304	0.683782
MF0087	acetyl-CoA to crotonyl-CoA	0.0014798	0.00158417	0.934116	0.351822	0.670342	MGB005	Tryptophan synthesis	0.0135702	0.0122862	1.10451	0.271017	0.693067
MGB052	Butyrate synthesis I	-0.0003057	0.00227748	-0.134236	0.893411	0.686026	MGB031	17-beta-Estradiol degradation	-0.0128688	0.0107654	-1.19539	0.23406	0.694154
MGB037	Inositol synthesis	0.00131694	0.00129475	1.01714	0.310905	0.691955	MF0018	mannose degradation	0.0128281	0.0175553	0.730723	0.466109	0.700436
MF0016	fucose degradation	-0.0011701	0.00167566	-0.698278	0.486245	0.697813	MF0019	rhamnose degradation	0.0124676	0.0180772	0.689685	0.49166	0.70099
MF0092	lactate production	0.00124645	0.00117046	1.06492	0.288549	0.701024	MGB037	Inositol synthesis	0.0108294	0.0181534	0.596549	0.551807	0.709624
MF0022	galacturonate degradation I	-0.0005306	0.0018626	-0.284846	0.776157	0.716457	MF0092	lactate production	0.011768	0.0164455	0.715573	0.475322	0.711259
MF0029	aspartate degradation II	0.00079863	0.00168667	0.473498	0.636659	0.721187	MF0021	xylose degradation	0.0118254	0.0106284	1.11262	0.267687	0.713878
MGB031	17-beta-Estradiol degradation	0.00094881	0.00077244	1.22832	0.221486	0.741786	MF0090	ethanol production I	-0.0120037	0.0125479	-0.95663	0.340507	0.717028
MF0073	pyruvate:ferredoxin oxidoreductase	-0.0008909	0.00069446	-1.28282	0.201461	0.748242	MF0091	ethanol production II	-0.0120037	0.0125479	-0.95663	0.340507	0.717028
MF0026	tyrosine degradation I	0.00075705	0.00123361	0.613687	0.540426	0.761972	MF0014	arabinose degradation	0.010773	0.0156767	0.687203	0.493216	0.721237
MF0018	mannose degradation	-0.0005336	0.00126527	-0.421754	0.673818	0.774487	MF0020	ribose degradation	-0.004634	0.0178579	-0.259491	0.795645	0.733436
MF0019	rhamnose degradation	-0.0004304	0.00130978	-0.328602	0.743001	0.774595	MF0006	lactose degradation	-0.00046	0.0164455	-0.0279452	0.977746	0.750164
MF0020	ribose degradation	0.00026083	0.0012761	0.204397	0.838346	0.784147	MGB035	Isovaleric acid synthesis II (KADC pathway)	0.00808766	0.00607106	1.33217	0.185378	0.756597
MF0036	isoleucine degradation	-1.11e-05	0.00129652	-0.0085932	0.993155	0.784942	MGB015	p-Cresol synthesis	0.00854757	0.0119877	0.713027	0.476884	0.757673
MF0090	ethanol production I	-0.0006	0.00090359	-0.663966	0.507871	0.806346	MF0002	fructan degradation	0.00491932	0.014267	0.344805	0.730803	0.76213
MF0091	ethanol production II	-0.0006	0.00090359	-0.663966	0.507871	0.806346	MGB032	Quinolinic acid synthesis	-0.0087919	0.00923514	-0.952004	0.342559	0.764553
MF0061	glycerol degradation II	-0.0006306	0.00055807	-1.1299	0.260265	0.814867	MF0010	sucrose degradation I	0.00808685	0.00927603	0.8718	0.384736	0.775728
MF0021	xylose degradation	0.00016263	0.00076273	0.213222	0.831448	0.856094	MF0011	sucrose degradation II	-0.0022979	0.0119352	-0.192534	0.847561	0.793733
MGB043	Acetate synthesis I	0.00035862	0.0006608	0.542708	0.588188	0.858313	MF0073	pyruvate:ferredoxin oxidoreductase	-0.0053875	0.0096182	-0.560136	0.576198	0.804214
MF0086	acetyl-CoA to acetate	0.0002698	0.00063487	0.424979	0.671426	0.869516	MF0086	acetyl-CoA to acetate	0.00601987	0.00884721	0.680426	0.497224	0.805106
MF0015	fructose degradation	-4.33e-05	0.00068975	-0.0627598	0.95005	0.870134	MF0071	pentose phosphate pathway (non-oxidative branch)	-0.0061251	0.00494331	-1.23907	0.217502	0.808195
MGB045	Acetate synthesis III	-0.0003136	0.00051196	-0.612527	0.541231	0.882096	MF0068	glycolysis (pay-off phase)	0.00585401	0.0045728	1.28018	0.203021	0.811671
MGB044	Acetate synthesis II	-0.0001136	0.00052501	-0.216472	0.828956	0.895677	MF0048	serine degradation	0.00605795	0.00779455	0.777204	0.438489	0.812502
MF0074	pyruvate:formate lyase	-0.0001136	0.00052501	-0.216472	0.828956	0.895677	MGB043	Acetate synthesis I	-0.0020674	0.00923085	-0.223966	0.823108	0.827764
MF0067	glycolysis (preparatory phase)	-4.42e-06	0.00048968	-0.0090209	0.992816	0.903977	MF0065	Bifidobacterium shunt	-0.0050188	0.00428347	-1.17167	0.243565	0.839308
MGB035	Isovaleric acid synthesis II (KADC pathway)	4.57e-05	0.0004342	0.105281	0.916331	0.913414	MF0061	glycerol degradation II	0.000353	0.00778952	0.0452548	0.963963	0.851853
MGB029	ClpB (ATP-dependent chaperone protein)	-0.000151	0.00040629	-0.371123	0.711177	0.913655	MGB006	Glutamate synthesis I	0.00298165	0.00641712	0.464639	0.642899	0.861831
MF0049	threonine degradation I	0.000135	0.00040358	0.333452	0.739355	0.915207	MF0067	glycolysis (preparatory phase)	-0.000228	0.0068616	-0.0332738	0.973504	0.866395
MF0038	methionine degradation I	-0.0001464	0.00038231	-0.382823	0.702443	0.917975	MGB036	S-Adenosylmethionine (SAM) synthesis	-0.0032179	0.00549361	-0.585761	0.558975	0.871847
MGB036	S-Adenosylmethionine (SAM) synthesis	-5.64e-05	0.00039396	-0.143055	0.886452	0.920416	MGB029	ClpB (ATP-dependent chaperone protein)	0.00116195	0.00567967	0.204581	0.838234	0.884018
MF0065	Bifidobacterium shunt	-5.34e-05	0.0003075	-0.17378	0.86232	0.936421	MF0038	methionine degradation I	-0.0019616	0.005334	-0.367751	0.713626	0.885588

## Sheet: Table S5
genus	Genus module color	Genus module number	M1_cor	M1_pvalue	M2_cor	M2_pvalue	M3_cor	M3_pvalue
Lachnospiraceae_UCG-004	turquoise	1	-0.45598	9.55604e-10	-0.0309774	0.694657	0.379933	5.66807e-07
Butyricicoccus	turquoise	1	-0.446629	3.37881e-11	-0.208008	0.0031202	0.44635	3.48679e-11
Roseburia	turquoise	1	-0.444474	3.07107e-11	-0.40549	1.95538e-09	0.378359	2.60957e-08
Unannotated Lachnospiraceae (Family)	turquoise	1	-0.373439	3.76933e-08	-0.186157	0.00767909	0.374976	3.28052e-08
Lachnospira	turquoise	1	-0.353181	7.12194e-07	-0.263353	0.0002709	0.345409	1.28818e-06
Sutterella	turquoise	1	-0.295163	0.00202598	-0.163915	0.0915903	-0.0148919	0.878996
Collinsella	turquoise	1	0.228923	0.0028379	0.0206184	0.790796	-0.173183	0.0247716
Unannotated Erysipelotrichaceae (Family)	turquoise	1	0.334401	0.000430962	0.193082	0.0463064	-0.0709639	0.467624
Paludicola	turquoise	1	0.354447	8.82364e-05	0.401981	7.04229e-06	-0.216622	0.0189815
Adlercreutzia	turquoise	1	0.394131	1.625e-07	0.336047	1.02038e-05	-0.0838186	0.284453
Alistipes	turquoise	1	0.441273	2.89802e-10	0.101203	0.169301	0.0652384	0.37633
Defluviitaleaceae_UCG-011	turquoise	1	0.46768	1.56822e-08	0.229075	0.00824018	-0.185986	0.032748
Negativibacillus	turquoise	1	0.497591	1.21465e-11	0.364289	1.62425e-06	-0.232612	0.00272359
NK4A214_group	turquoise	1	0.531827	1.78493e-12	0.153635	0.0587925	-0.0956541	0.241093
UCG-010	turquoise	1	0.552907	1.02014e-10	-0.0370687	0.691522	0.061651	0.509044
Incertae_Sedis	turquoise	1	0.621159	3.70435e-23	0.387399	1.03882e-08	-0.267048	0.000112862
Unannotated Christensenellaceae (Family)	turquoise	1	0.62211	1.27199e-18	0.29505	0.000144969	-0.182137	0.0207538
Clostridia_vadinBB60_group	turquoise	1	0.658891	3.70773e-20	0.113964	0.163525	-0.135252	0.0977606
Unannotated Oscillospiraceae (Family)	turquoise	1	0.676325	1.70252e-28	0.500937	2.70961e-14	-0.292416	2.30126e-05
UCG-002	turquoise	1	0.678014	2.75691e-23	0.118186	0.132953	-0.160902	0.0401859
Family_XIII_AD3011_group	turquoise	1	0.699251	2.32157e-29	0.462709	1.59244e-11	-0.440567	1.79362e-10
Christensenellaceae_R-7_group	turquoise	1	0.710838	3.67396e-29	0.0218703	0.770109	-0.162574	0.02877
UCG-005	turquoise	1	0.751536	6.78962e-35	0.14264	0.0527604	-0.176197	0.0164354
Unannotated Ruminococcaceae (Family)	turquoise	1	0.756311	2.42718e-38	0.321781	3.37902e-06	-0.24337	0.00051554
Lachnospiraceae_FCS020_group	blue	2	-0.1831	0.0212927	-0.444054	5.09011e-09	0.313665	5.99109e-05
Candidatus_Soleaferrea	blue	2	-0.0698166	0.466536	0.333844	0.000342606	0.16184	0.0896967
Holdemania	blue	2	0.0686755	0.386695	0.60387	2.2597e-17	0.118334	0.134903
Bilophila	blue	2	0.06896	0.384726	0.470353	3.06239e-10	-0.0554911	0.484455
GCA-900066575	blue	2	0.110138	0.142189	0.325369	8.82309e-06	0.148413	0.0473998
Erysipelatoclostridium	blue	2	0.116241	0.123376	0.625929	1.21464e-20	-0.0181167	0.810843
Eggerthella	blue	2	0.131113	0.0962998	0.717819	6.04145e-27	-0.254532	0.00108089
Flavonifractor	blue	2	0.132949	0.0768734	0.787695	7.16156e-39	-0.218968	0.00331896
Parabacteroides	blue	2	0.139903	0.0523157	0.275743	0.000103867	-0.0642334	0.374821
Clostridium_methylpentosum_group	blue	2	0.176839	0.0387149	0.478448	3.35371e-09	-0.0464679	0.589749
Eisenbergiella	blue	2	0.190564	0.0199164	0.67835	2.01499e-21	-0.223523	0.00613966
Colidextribacter	blue	2	0.194255	0.00560246	0.423642	3.34089e-10	0.00291174	0.967195
DTU089	blue	2	0.24216	0.00146475	0.350121	2.86403e-06	-0.0792698	0.304164
Hungatella	blue	2	0.288841	0.0014435	0.718452	3.64381e-20	-0.207674	0.0234327
Gordonibacter	blue	2	0.296545	0.00058326	0.506049	7.00928e-10	-0.15451	0.0780522
Oscillibacter	blue	2	0.310843	8.7586e-06	0.692263	1.93562e-29	-0.140977	0.0481549
Clostridium_innocuum_group	blue	2	0.361654	1.35747e-06	0.741451	9.57484e-31	-0.307951	4.63943e-05
Eubacterium_fissicatena_group	blue	2	0.390001	1.38255e-05	0.592576	1.94863e-12	-0.299874	0.00102075
Akkermansia	blue	2	0.391	3.56194e-06	0.492913	1.92417e-09	-0.218805	0.0117158
Anaerotruncus	blue	2	0.425798	1.68347e-09	0.607461	6.10938e-20	-0.227912	0.00186118
Caproiciproducens	blue	2	0.450209	1.55222e-07	0.591468	4.72194e-13	-0.116529	0.197446
UBA1819	blue	2	0.535231	2.97946e-15	0.791114	2.36392e-41	-0.454136	6.6576e-11

## Sheet: Table S6
Subject.ID	Time.point	Gender	Age	Start_weight_T0	Start_BMI_T0	Weight_T1_or_T2	BMI_T1_or_T2	BMI_group_T1_or_T2	change_in_weight_T2	change_in_BMI_T2	weight_loss_group_T2	Weeks_in_Program_until_T2	comorbidity_binary_T0	FGID_binary_T0	Antidepressants_anxiolytics_T0	Alcohol_consumption_T0	Recreational_drugs_T0
S84	T1	Female	61-65	142.5	20.444	139	19.9422	Normal	NA	NA	NA	33	Yes	No	No	Yes	No
S84	T2	Female	61-65	142.5	20.444	140.2	20.1144	Normal	-1.2	-0.1722	Weight Gain	33	Yes	No	No	Yes	No
S32	T1	Female	46-50	138	25.238	137.4	25.128	Overweight	NA	NA	NA	24	No	No	No	Yes	No
S32	T2	Female	46-50	138	25.238	122.8	22.458	Normal	14.6	2.6701	Weight Loss	24	No	No	No	Yes	No
S27	T1	Male	36-40	151.8	25.258	165.3	27.5044	Overweight	NA	NA	NA	92	Yes	Yes	No	Yes	No
S27	T2	Male	36-40	151.8	25.258	149.5	24.8754	Normal	15.8	2.629	Weight Loss	92	Yes	Yes	No	Yes	No
S72	T1	Male	41-45	178	25.538	184.3	26.4414	Overweight	NA	NA	NA	60	Yes	Yes	Yes	No	No
S72	T2	Male	41-45	178	25.538	180.14	25.8446	Overweight	4.16	0.5968	Weight Loss	60	Yes	Yes	Yes	No	No
S87	T1	Male	71-75	164	25.683	152.8	23.9292	Normal	NA	NA	NA	30	Yes	Yes	Yes	Yes	No
S87	T2	Male	71-75	164	25.683	154.4	24.1798	Normal	-1.6	-0.2506	Weight Gain	30	Yes	Yes	Yes	Yes	No
S99	T1	Female	31-35	127.5	25.749	124.1	25.0624	Overweight	NA	NA	NA	13	Yes	Yes	No	Yes	Yes
S99	T2	Female	31-35	127.5	25.749	133.8	27.0214	Overweight	-9.7	-1.9589	Weight Gain	13	Yes	Yes	No	Yes	Yes
S66	T1	Male	46-50	190	25.766	182.4	24.7352	Normal	NA	NA	NA	32	Yes	Yes	Yes	Yes	No
S66	T2	Male	46-50	190	25.766	176.6	23.9486	Normal	5.8	0.7865	Weight Loss	32	Yes	Yes	Yes	Yes	No
S65	T1	Male	51-55	182.3	26.154	179.8	25.7958	Overweight	NA	NA	NA	20	Yes	No	No	Yes	Yes
S65	T2	Male	51-55	182.3	26.154	173.9	24.9493	Normal	5.9	0.8465	Weight Loss	20	Yes	No	No	Yes	Yes
S42	T1	Male	61-65	172.1	26.165	164.8	25.055	Overweight	NA	NA	NA	23	Yes	No	No	No	No
S42	T2	Male	61-65	172.1	26.165	152.4	23.1698	Normal	12.4	1.8852	Weight Loss	23	Yes	No	No	No	No
S64	T1	Female	76-80	160	26.622	162.1	26.9719	Overweight	NA	NA	NA	23	Yes	No	Yes	Yes	No
S64	T2	Female	76-80	160	26.622	156.2	25.9902	Overweight	5.9	0.9817	Weight Loss	23	Yes	No	Yes	Yes	No
S83	T1	Female	51-55	148	27.067	145.4	26.5911	Overweight	NA	NA	NA	21	Yes	Yes	No	Yes	No
S83	T2	Female	51-55	148	27.067	146.1	26.7191	Overweight	-0.7	-0.128	Weight Gain	21	Yes	Yes	No	Yes	No
S53	T1	Female	61-65	169	27.274	162	26.1446	Overweight	NA	NA	NA	54	Yes	Yes	No	No	No
S53	T2	Female	61-65	169	27.274	153.7	24.8051	Normal	8.3	1.3395	Weight Loss	54	Yes	Yes	No	No	No
S59	T1	Female	66-70	141	27.534	137.4	26.8312	Overweight	NA	NA	NA	45	Yes	No	No	Yes	No
S59	T2	Female	66-70	141	27.534	130	25.3861	Overweight	7.4	1.4451	Weight Loss	45	Yes	No	No	Yes	No
S78	T1	Female	41-45	152	27.798	149	27.2495	Overweight	NA	NA	NA	31	Yes	No	Yes	No	Yes
S78	T2	Female	41-45	152	27.798	147	26.8837	Overweight	2	0.3658	Weight Loss	31	Yes	No	Yes	No	Yes
S71	T1	Female	71-75	147.5	27.867	140	26.4499	Overweight	NA	NA	NA	39	Yes	Yes	No	Yes	No
S71	T2	Female	71-75	147.5	27.867	135.4	25.5808	Overweight	4.6	0.8691	Weight Loss	39	Yes	Yes	No	Yes	No
S15	T1	Female	71-75	163	27.976	162.2	27.8385	Overweight	NA	NA	NA	34	Yes	No	No	Yes	No
S15	T2	Female	71-75	163	27.976	142	24.3716	Normal	20.2	3.4669	Weight Loss	34	Yes	No	No	Yes	No
S54	T1	Male	41-45	225	28.12	219.8	27.4701	Overweight	NA	NA	NA	26	Yes	No	Yes	No	No
S54	T2	Male	41-45	225	28.12	211.6	26.4453	Overweight	8.2	1.0248	Weight Loss	26	Yes	No	Yes	No	No
S22	T1	Female	61-65	170	28.286	169	28.12	Overweight	NA	NA	NA	24	Yes	Yes	No	Yes	No
S22	T2	Female	61-65	170	28.286	152.6	25.3912	Overweight	16.4	2.7288	Weight Loss	24	Yes	Yes	No	Yes	No
S44	T1	Male	61-65	227	28.37	222.4	27.7951	Overweight	NA	NA	NA	16	Yes	No	No	Yes	No
S44	T2	Male	61-65	227	28.37	211	26.3703	Overweight	11.4	1.4247	Weight Loss	16	Yes	No	No	Yes	No
S50	T1	Female	41-45	145.7	28.452	142.5	27.8271	Overweight	NA	NA	NA	24	No	No	No	Yes	No
S50	T2	Female	41-45	145.7	28.452	133.4	26.0501	Overweight	9.1	1.777	Weight Loss	24	No	No	No	Yes	No
S81	T1	Male	66-70	222	28.5	220.2	28.2689	Overweight	NA	NA	NA	38	Yes	No	No	Yes	Yes
S81	T2	Male	66-70	222	28.5	219	28.1149	Overweight	1.2	0.1541	Weight Loss	38	Yes	No	No	Yes	Yes
S91	T1	Female	56-60	178	28.727	165.6	26.7256	Overweight	NA	NA	NA	88	Yes	Yes	No	No	No
S91	T2	Female	56-60	178	28.727	169.8	27.4034	Overweight	-4.2	-0.6778	Weight Gain	88	Yes	Yes	No	No	No
S5	T1	Female	56-60	173.4	28.852	206	34.2764	Obese Class_1	NA	NA	NA	68	Yes	Yes	No	Yes	No
S5	T2	Female	56-60	173.4	28.852	173	28.7856	Overweight	33	5.4909	Weight Loss	68	Yes	Yes	No	Yes	No
S77	T1	Male	31-35	195.9	28.926	188.3	27.804	Overweight	NA	NA	NA	21	Yes	Yes	No	Yes	No
S77	T2	Male	31-35	195.9	28.926	186.2	27.4939	Overweight	2.1	0.3101	Weight Loss	21	Yes	Yes	No	Yes	No
S88	T1	Male	71-75	180	29.05	183	29.5337	Overweight	NA	NA	NA	48	Yes	Yes	Yes	Yes	Yes
S88	T2	Male	71-75	180	29.05	184.8	29.8242	Overweight	-1.8	-0.2905	Weight Gain	48	Yes	Yes	Yes	Yes	Yes
S94	T1	Female	61-65	180	29.05	175.8	28.3718	Overweight	NA	NA	NA	32	Yes	No	No	Yes	No
S94	T2	Female	61-65	180	29.05	180.4	29.1141	Overweight	-4.6	-0.7424	Weight Gain	32	Yes	No	No	Yes	No
S33	T1	Male	56-60	192.2	29.221	184.3	28.0197	Overweight	NA	NA	NA	15	Yes	Yes	Yes	No	No
S33	T2	Male	56-60	192.2	29.221	170	25.8456	Overweight	14.3	2.1741	Weight Loss	15	Yes	Yes	Yes	No	No
S41	T1	Female	61-65	145	29.283	139.2	28.1119	Overweight	NA	NA	NA	23	No	No	No	No	No
S41	T2	Female	61-65	145	29.283	126.2	25.4865	Overweight	13	2.6254	Weight Loss	23	No	No	No	No	No
S17	T1	Female	21-25	199.2	29.413	197.8	29.2068	Overweight	NA	NA	NA	31	Yes	Yes	Yes	Yes	No
S17	T2	Female	21-25	199.2	29.413	178.6	26.3717	Overweight	19.2	2.835	Weight Loss	31	Yes	Yes	Yes	Yes	No
S28	T1	Female	56-60	166.3	29.456	179.8	31.8467	Obese Class_1	NA	NA	NA	47	No	Yes	Yes	No	Yes
S28	T2	Female	56-60	166.3	29.456	164.2	29.0835	Overweight	15.6	2.7631	Weight Loss	47	No	Yes	Yes	No	Yes
S90	T1	Female	36-40	141	29.466	135.2	28.2537	Overweight	NA	NA	NA	59	Yes	Yes	No	No	No
S90	T2	Female	36-40	141	29.466	137.8	28.7971	Overweight	-2.6	-0.5433	Weight Gain	59	Yes	Yes	No	No	No
S7	T1	Female	66-70	200	29.532	192.4	28.4094	Overweight	NA	NA	NA	44	Yes	Yes	Yes	Yes	No
S7	T2	Female	66-70	200	29.532	162.6	24.0092	Normal	29.8	4.4002	Weight Loss	44	Yes	Yes	Yes	Yes	No
S36	T1	Female	46-50	161.6	29.554	158.7	29.0234	Overweight	NA	NA	NA	20	Yes	No	No	Yes	No
S36	T2	Female	46-50	161.6	29.554	144.8	26.4814	Overweight	13.9	2.5421	Weight Loss	20	Yes	No	No	Yes	No
S58	T1	Female	36-40	195.1	29.662	193.3	29.388	Overweight	NA	NA	NA	18	Yes	Yes	Yes	Yes	No
S58	T2	Female	36-40	195.1	29.662	185.8	28.2477	Overweight	7.5	1.1402	Weight Loss	18	Yes	Yes	Yes	Yes	No
S55	T1	Female	66-70	168	29.757	159.2	28.1979	Overweight	NA	NA	NA	26	Yes	Yes	No	Yes	No
S55	T2	Female	66-70	168	29.757	151	26.7455	Overweight	8.2	1.4524	Weight Loss	26	Yes	Yes	No	Yes	No
S67	T1	Female	56-60	169	29.934	166.4	29.4732	Overweight	NA	NA	NA	19	Yes	No	No	No	No
S67	T2	Female	56-60	169	29.934	161	28.5168	Overweight	5.4	0.9565	Weight Loss	19	Yes	No	No	No	No
S75	T1	Female	61-65	180	29.95	171.6	28.5526	Overweight	NA	NA	NA	17	Yes	Yes	Yes	Yes	No
S75	T2	Female	61-65	180	29.95	168.3	28.0035	Overweight	3.3	0.5491	Weight Loss	17	Yes	Yes	Yes	Yes	No
S23	T1	Female	46-50	206.6	30.506	198.2	29.2658	Overweight	NA	NA	NA	24	Yes	Yes	Yes	Yes	No
S23	T2	Female	46-50	206.6	30.506	181.8	26.8442	Overweight	16.4	2.4216	Weight Loss	24	Yes	Yes	Yes	Yes	No
S92	T1	Female	71-75	225	30.512	214.6	29.1018	Overweight	NA	NA	NA	126	Yes	Yes	Yes	No	No
S92	T2	Female	71-75	225	30.512	219	29.6985	Overweight	-4.4	-0.5967	Weight Gain	126	Yes	Yes	Yes	No	No
S12	T1	Female	51-55	190	30.663	180	29.0496	Overweight	NA	NA	NA	27	Yes	No	No	No	No
S12	T2	Female	51-55	190	30.663	155.6	25.1118	Overweight	24.4	3.9378	Weight Loss	27	Yes	No	No	No	No
S34	T1	Female	36-40	191	30.825	187.6	30.2761	Obese Class_1	NA	NA	NA	38	Yes	Yes	Yes	Yes	No
S34	T2	Female	36-40	191	30.825	173.6	28.0167	Overweight	14	2.2594	Weight Loss	38	Yes	Yes	Yes	Yes	No
S69	T1	Female	56-60	175.9	31.156	172.8	30.6068	Obese Class_1	NA	NA	NA	45	No	Yes	No	No	No
S69	T2	Female	56-60	175.9	31.156	167.8	29.7212	Overweight	5	0.8856	Weight Loss	45	No	Yes	No	No	No
S52	T1	Male	51-55	224	31.238	217.9	30.3876	Obese Class_1	NA	NA	NA	16	No	No	No	Yes	No
S52	T2	Male	51-55	224	31.238	209.3	29.1882	Overweight	8.6	1.1993	Weight Loss	16	No	No	No	Yes	No
S38	T1	Female	61-65	188	31.281	184.6	30.7157	Obese Class_1	NA	NA	NA	17	Yes	Yes	No	No	No
S38	T2	Female	61-65	188	31.281	171.2	28.4861	Overweight	13.4	2.2296	Weight Loss	17	Yes	Yes	No	No	No
S14	T1	Female	36-40	212	31.304	219	32.3371	Obese Class_1	NA	NA	NA	21	Yes	Yes	Yes	Yes	No
S14	T2	Female	36-40	212	31.304	195	28.7933	Overweight	24	3.5438	Weight Loss	21	Yes	Yes	Yes	Yes	No
S31	T1	Female	66-70	189	31.448	192.8	32.0801	Obese Class_1	NA	NA	NA	49	Yes	Yes	Yes	Yes	No
S31	T2	Female	66-70	189	31.448	178.1	29.6342	Overweight	14.7	2.4459	Weight Loss	49	Yes	Yes	Yes	Yes	No
S79	T1	Male	66-70	190.7	31.731	181.22	30.1533	Obese Class_1	NA	NA	NA	16	Yes	Yes	No	Yes	No
S79	T2	Male	66-70	190.7	31.731	179.8	29.917	Overweight	1.42	0.2363	Weight Loss	16	Yes	Yes	No	Yes	No
S49	T1	Male	31-35	241.1	31.806	239.8	31.6343	Obese Class_1	NA	NA	NA	28	Yes	No	Yes	No	Yes
S49	T2	Male	31-35	241.1	31.806	229.8	30.3151	Obese Class_1	10	1.3192	Weight Loss	28	Yes	No	Yes	No	Yes
S93	T1	Female	46-50	148	32.023	144.5	31.2661	Obese Class_1	NA	NA	NA	49	No	Yes	No	Yes	No
S93	T2	Female	46-50	148	32.023	149	32.2398	Obese Class_1	-4.5	-0.9737	Weight Gain	49	No	Yes	No	Yes	No
S70	T1	Female	46-50	169.6	32.042	168.6	31.8532	Obese Class_1	NA	NA	NA	16	Yes	No	No	Yes	No
S70	T2	Female	46-50	169.6	32.042	163.8	30.9464	Obese Class_1	4.8	0.9069	Weight Loss	16	Yes	No	No	Yes	No
S10	T1	Female	36-40	199.2	32.148	197.4	31.8577	Obese Class_1	NA	NA	NA	86	Yes	Yes	No	Yes	No
S10	T2	Female	36-40	199.2	32.148	169.6	27.3712	Overweight	27.8	4.4865	Weight Loss	86	Yes	Yes	No	Yes	No
S68	T1	Female	61-65	182.4	32.307	178.2	31.5633	Obese Class_1	NA	NA	NA	48	Yes	No	No	No	No
S68	T2	Female	61-65	182.4	32.307	173	30.6422	Obese Class_1	5.2	0.921	Weight Loss	48	Yes	No	No	No	No
S61	T1	Female	61-65	200.5	32.358	187.2	30.2116	Obese Class_1	NA	NA	NA	25	Yes	Yes	No	Yes	No
S61	T2	Female	61-65	200.5	32.358	180.9	29.1948	Overweight	6.3	1.0167	Weight Loss	25	Yes	Yes	No	Yes	No
S16	T1	Female	36-40	162	32.716	160	32.3126	Obese Class_1	NA	NA	NA	17	No	Yes	No	No	No
S16	T2	Female	36-40	162	32.716	140.4	28.3543	Overweight	19.6	3.9583	Weight Loss	17	No	Yes	No	No	No
S86	T1	Female	61-65	190.7	32.73	174.4	29.9324	Overweight	NA	NA	NA	25	Yes	Yes	Yes	No	No
S86	T2	Female	61-65	190.7	32.73	176	30.207	Obese Class_1	-1.6	-0.2746	Weight Gain	25	Yes	Yes	Yes	No	No
S101	T1	Male	46-50	197.21	32.814	182.44	30.3563	Obese Class_1	NA	NA	NA	31	Yes	Yes	No	Yes	No
S101	T2	Male	46-50	197.21	32.814	194.22	32.3164	Obese Class_1	-11.78	-1.9601	Weight Gain	31	Yes	Yes	No	Yes	No
S74	T1	Female	46-50	192.3	33.005	186.5	32.0092	Obese Class_1	NA	NA	NA	21	Yes	Yes	No	Yes	Yes
S74	T2	Female	46-50	192.3	33.005	182.98	31.405	Obese Class_1	3.52	0.6041	Weight Loss	21	Yes	Yes	No	Yes	Yes
S73	T1	Female	61-65	204.6	33.02	203.2	32.7938	Obese Class_1	NA	NA	NA	28	Yes	Yes	Yes	No	No
S73	T2	Female	61-65	204.6	33.02	199.3	32.1643	Obese Class_1	3.9	0.6294	Weight Loss	28	Yes	Yes	Yes	No	No
S62	T1	Female	56-60	175	33.062	168	31.7399	Obese Class_1	NA	NA	NA	32	Yes	Yes	No	Yes	No
S62	T2	Female	56-60	175	33.062	161.8	30.5685	Obese Class_1	6.2	1.1714	Weight Loss	32	Yes	Yes	No	Yes	No
S30	T1	Male	56-60	250.8	33.085	246.1	32.4654	Obese Class_1	NA	NA	NA	24	Yes	Yes	Yes	Yes	No
S30	T2	Male	56-60	250.8	33.085	231.2	30.4998	Obese Class_1	14.9	1.9656	Weight Loss	24	Yes	Yes	Yes	Yes	No
S24	T1	Male	66-70	260	33.378	256.2	32.8905	Obese Class_1	NA	NA	NA	25	Yes	No	No	No	No
S24	T2	Male	66-70	260	33.378	240	30.8108	Obese Class_1	16.2	2.0797	Weight Loss	25	Yes	No	No	No	No
S21	T1	Female	51-55	220	33.447	213.4	32.4438	Obese Class_1	NA	NA	NA	16	Yes	Yes	No	No	No
S21	T2	Female	51-55	220	33.447	195.2	29.6768	Overweight	18.2	2.767	Weight Loss	16	Yes	Yes	No	No	No
S43	T1	Female	56-60	201.44	33.518	201.44	33.5177	Obese Class_1	NA	NA	NA	103	Yes	No	No	Yes	No
S43	T2	Female	56-60	201.44	33.518	189.75	31.5726	Obese Class_1	11.69	1.9451	Weight Loss	103	Yes	No	No	Yes	No
S25	T1	Female	46-50	196	33.64	177.4	30.4473	Obese Class_1	NA	NA	NA	23	Yes	Yes	No	No	No
S25	T2	Female	46-50	196	33.64	161.3	27.6841	Overweight	16.1	2.7633	Weight Loss	23	Yes	Yes	No	No	No
S20	T1	Female	46-50	222.67	33.853	213.85	32.5122	Obese Class_1	NA	NA	NA	45	Yes	Yes	No	No	No
S20	T2	Female	46-50	222.67	33.853	195.6	29.7376	Overweight	18.25	2.7746	Weight Loss	45	Yes	Yes	No	No	No
S8	T1	Female	36-40	191.6	33.937	185.8	32.9094	Obese Class_1	NA	NA	NA	25	No	No	No	Yes	No
S8	T2	Female	36-40	191.6	33.937	156.6	27.7374	Overweight	29.2	5.172	Weight Loss	25	No	No	No	Yes	No
S102	T1	Female	61-65	187.7	34.327	185.3	33.8881	Obese Class_1	NA	NA	NA	23	Yes	No	No	Yes	No
S102	T2	Female	61-65	187.7	34.327	198.4	36.2839	Obese Class_2	-13.1	-2.3958	Weight Gain	23	Yes	No	No	Yes	No
S96	T1	Female	31-35	213	34.375	207.4	33.4716	Obese Class_1	NA	NA	NA	22	Yes	No	No	Yes	No
S96	T2	Female	31-35	213	34.375	215	34.6981	Obese Class_1	-7.6	-1.2265	Weight Gain	22	Yes	No	No	Yes	No
S6	T1	Female	46-50	219.6	34.39	203.2	31.8221	Obese Class_1	NA	NA	NA	34	Yes	No	Yes	Yes	No
S6	T2	Female	46-50	219.6	34.39	173	27.0927	Overweight	30.2	4.7295	Weight Loss	34	Yes	No	Yes	Yes	No
S51	T1	Female	31-35	197	36.028	195.5	35.7535	Obese Class_2	NA	NA	NA	23	Yes	Yes	No	Yes	Yes
S51	T2	Female	31-35	197	36.028	186.5	34.1076	Obese Class_1	9	1.6459	Weight Loss	23	Yes	Yes	No	Yes	Yes
S35	T1	Male	56-60	306	36.282	297	35.2152	Obese Class_2	NA	NA	NA	27	Yes	No	No	Yes	No
S35	T2	Male	56-60	306	36.282	283	33.5552	Obese Class_1	14	1.66	Weight Loss	27	Yes	No	No	Yes	No
S82	T1	Female	56-60	241.4	36.701	231	35.1196	Obese Class_2	NA	NA	NA	24	Yes	Yes	Yes	Yes	Yes
S82	T2	Female	56-60	241.4	36.701	230	34.9676	Obese Class_1	1	0.152	Weight Loss	24	Yes	Yes	Yes	Yes	Yes
S29	T1	Male	76-80	235	36.802	229	35.8626	Obese Class_2	NA	NA	NA	17	Yes	Yes	No	Yes	No
S29	T2	Male	76-80	235	36.802	214	33.5135	Obese Class_1	15	2.3491	Weight Loss	17	Yes	Yes	No	Yes	No
S3	T1	Female	56-60	235	36.802	222.63	34.865	Obese Class_1	NA	NA	NA	30	No	Yes	No	Yes	No
S3	T2	Female	56-60	235	36.802	172	26.9361	Overweight	50.63	7.9289	Weight Loss	30	No	Yes	No	Yes	No
S37	T1	Female	41-45	229	36.958	222.4	35.8924	Obese Class_2	NA	NA	NA	26	Yes	Yes	Yes	Yes	No
S37	T2	Female	41-45	229	36.958	209	33.7298	Obese Class_1	13.4	2.1626	Weight Loss	26	Yes	Yes	Yes	Yes	No
S80	T1	Female	66-70	209.8	37.16	203.2	35.9913	Obese Class_2	NA	NA	NA	45	Yes	Yes	No	No	No
S80	T2	Female	66-70	209.8	37.16	201.8	35.7434	Obese Class_2	1.4	0.248	Weight Loss	45	Yes	Yes	No	No	No
S13	T1	Female	66-70	245	37.248	246.4	37.4609	Obese Class_2	NA	NA	NA	39	Yes	Yes	Yes	Yes	No
S13	T2	Female	66-70	245	37.248	222.2	33.7817	Obese Class_1	24.2	3.6792	Weight Loss	39	Yes	Yes	Yes	Yes	No
S19	T1	Female	56-60	218.2	37.45	214.2	36.7633	Obese Class_2	NA	NA	NA	16	Yes	No	No	Yes	No
S19	T2	Female	56-60	218.2	37.45	195.6	33.571	Obese Class_1	18.6	3.1923	Weight Loss	16	Yes	No	No	Yes	No
S46	T1	Female	51-55	234	37.764	227	36.6348	Obese Class_2	NA	NA	NA	19	No	Yes	No	No	No
S46	T2	Female	51-55	234	37.764	216.6	34.9563	Obese Class_1	10.4	1.6784	Weight Loss	19	No	Yes	No	No	No
S45	T1	Female	36-40	229.8	38.237	225.4	37.5044	Obese Class_2	NA	NA	NA	37	No	No	No	Yes	No
S45	T2	Female	36-40	229.8	38.237	214.6	35.7074	Obese Class_2	10.8	1.797	Weight Loss	37	No	No	No	Yes	No
S89	T1	Female	41-45	239.6	38.668	226.8	36.6025	Obese Class_2	NA	NA	NA	88	Yes	Yes	No	Yes	No
S89	T2	Female	41-45	239.6	38.668	229.3	37.0059	Obese Class_2	-2.5	-0.4035	Weight Gain	88	Yes	Yes	No	Yes	No
S39	T1	Female	36-40	229	39.303	219.8	37.7245	Obese Class_2	NA	NA	NA	27	Yes	Yes	Yes	Yes	No
S39	T2	Female	36-40	229	39.303	206.7	35.4761	Obese Class_2	13.1	2.2484	Weight Loss	27	Yes	Yes	Yes	Yes	No
S56	T1	Female	41-45	258.6	39.316	251	38.1603	Obese Class_2	NA	NA	NA	21	Yes	Yes	No	No	No
S56	T2	Female	41-45	258.6	39.316	242.9	36.9288	Obese Class_2	8.1	1.2315	Weight Loss	21	Yes	Yes	No	No	No
S60	T1	Female	46-50	260	39.529	251.6	38.2515	Obese Class_2	NA	NA	NA	22	No	No	Yes	Yes	No
S60	T2	Female	46-50	260	39.529	245	37.2481	Obese Class_2	6.6	1.0034	Weight Loss	22	No	No	Yes	Yes	No
S95	T1	Male	66-70	265	40.289	261	39.6806	Obese Class_2	NA	NA	NA	26	Yes	No	Yes	No	Yes
S95	T2	Male	66-70	265	40.289	267	40.5928	Obese Class_3	-6	-0.9122	Weight Gain	26	Yes	No	Yes	No	Yes
S26	T1	Female	46-50	230	40.738	219.4	38.8607	Obese Class_2	NA	NA	NA	39	No	No	No	Yes	No
S26	T2	Female	46-50	230	40.738	203.4	36.0268	Obese Class_2	16	2.834	Weight Loss	39	No	No	No	Yes	No
S18	T1	Male	56-60	285	40.889	269.2	38.622	Obese Class_2	NA	NA	NA	17	Yes	Yes	No	No	No
S18	T2	Male	56-60	285	40.889	250.4	35.9247	Obese Class_2	18.8	2.6972	Weight Loss	17	Yes	Yes	No	No	No
S103	T1	Female	36-40	244	41.878	232.3	39.8698	Obese Class_2	NA	NA	NA	86	Yes	No	No	No	No
S103	T2	Female	36-40	244	41.878	253.8	43.5599	Obese Class_3	-21.5	-3.6901	Weight Gain	86	Yes	No	No	No	No
S76	T1	Male	66-70	292	41.893	282.8	40.5731	Obese Class_3	NA	NA	NA	19	Yes	No	No	No	No
S76	T2	Male	66-70	292	41.893	280.7	40.2719	Obese Class_3	2.1	0.3013	Weight Loss	19	Yes	No	No	No	No
S98	T1	Female	51-55	178	42.913	166.3	40.0922	Obese Class_3	NA	NA	NA	99	Yes	Yes	Yes	Yes	No
S98	T2	Female	51-55	178	42.913	175.5	42.3102	Obese Class_3	-9.2	-2.218	Weight Gain	99	Yes	Yes	Yes	Yes	No
S11	T1	Female	36-40	242.6	42.97	230	40.7382	Obese Class_3	NA	NA	NA	28	No	No	No	Yes	No
S11	T2	Female	36-40	242.6	42.97	205.6	36.4164	Obese Class_2	24.4	4.3218	Weight Loss	28	No	No	No	Yes	No
S2	T1	Female	66-70	245	43.395	230.6	40.8445	Obese Class_3	NA	NA	NA	29	Yes	No	Yes	Yes	No
S2	T2	Female	66-70	245	43.395	171.6	30.3943	Obese Class_1	59	10.4502	Weight Loss	29	Yes	No	Yes	Yes	No
S4	T1	Female	31-35	278	43.536	277.8	43.5049	Obese Class_3	NA	NA	NA	24	Yes	Yes	Yes	Yes	Yes
S4	T2	Female	31-35	278	43.536	235.2	36.8335	Obese Class_2	42.6	6.6714	Weight Loss	24	Yes	Yes	Yes	Yes	Yes
S85	T1	Female	41-45	263	43.761	256.4	42.6625	Obese Class_3	NA	NA	NA	23	Yes	No	Yes	No	No
S85	T2	Female	41-45	263	43.761	257.8	42.8955	Obese Class_3	-1.4	-0.2329	Weight Gain	23	Yes	No	Yes	No	No
S1	T1	Male	46-50	363	44.181	314	38.2171	Obese Class_2	NA	NA	NA	56	Yes	No	No	Yes	No
S1	T2	Male	46-50	363	44.181	253	30.7928	Obese Class_1	61	7.4243	Weight Loss	56	Yes	No	No	Yes	No
S9	T1	Female	51-55	293	50.288	287	49.2581	Obese Class_3	NA	NA	NA	24	Yes	Yes	Yes	Yes	Yes
S9	T2	Female	51-55	293	50.288	258.4	44.3494	Obese Class_3	28.6	4.9086	Weight Loss	24	Yes	Yes	Yes	Yes	Yes
S48	T1	Female	31-35	300	51.489	288.8	49.567	Obese Class_3	NA	NA	NA	21	Yes	No	No	Yes	No
S48	T2	Female	31-35	300	51.489	278.8	47.8507	Obese Class_3	10	1.7163	Weight Loss	21	Yes	No	No	Yes	No
S47	T1	Male	61-65	230	51.559	209.8	47.0311	Obese Class_3	NA	NA	NA	12	Yes	No	No	No	No
S47	T2	Male	61-65	230	51.559	199.8	44.7893	Obese Class_3	10	2.2417	Weight Loss	12	Yes	No	No	No	No
S57	T1	Female	66-70	321	51.805	307	49.5457	Obese Class_3	NA	NA	NA	24	Yes	Yes	Yes	No	No
S57	T2	Female	66-70	321	51.805	299	48.2546	Obese Class_3	8	1.2911	Weight Loss	24	Yes	Yes	Yes	No	No
S40	T1	Female	46-50	235.8	52.86	234.6	52.5905	Obese Class_3	NA	NA	NA	28	Yes	Yes	No	No	Yes
S40	T2	Female	46-50	235.8	52.86	221.6	49.6763	Obese Class_3	13	2.9142	Weight Loss	28	Yes	Yes	No	No	Yes
S97	T1	Female	46-50	238	53.353	229.1	51.3576	Obese Class_3	NA	NA	NA	72	Yes	No	No	No	No
S97	T2	Female	46-50	238	53.353	238	53.3527	Obese Class_3	-8.9	-1.9951	Weight Gain	72	Yes	No	No	No	No
S63	T1	Female	51-55	380	56.11	368	54.3382	Obese Class_3	NA	NA	NA	28	Yes	Yes	Yes	Yes	Yes
S63	T2	Female	51-55	380	56.11	362	53.4522	Obese Class_3	6	0.8859	Weight Loss	28	Yes	Yes	Yes	Yes	Yes
S100	T1	Female	56-60	433	62.122	424.8	60.9458	Obese Class_3	NA	NA	NA	25	Yes	Yes	No	No	No
S100	T2	Female	56-60	433	62.122	436	62.5527	Obese Class_3	-11.2	-1.6069	Weight Gain	25	Yes	Yes	No	No	No
